# Supplementary material for: Exosomes Secreted from Amniotic Membrane Contribute to Its Anti-Fibrotic Activity
Source: Int J Mol Sci. 2021 Feb 19;22(4):2055. doi: 10.3390/ijms22042055 (PMC7922650; doi:10.3390/ijms22042055)
Supplement: Supplementary file 1 [file ijms-22-02055-s001.zip]

Archive with 1 entries (1 files):
- ijms-1104133-supplementary.pptx
